# Supplementary material for: A robust and adaptive framework for interaction testing in quantitative traits between multiple genetic loci and exposure variables
Source: PLoS Genet. 2022 Nov 16;18(11):e1010464. doi: 10.1371/journal.pgen.1010464 (PMC9668174; doi:10.1371/journal.pgen.1010464)
Supplement: S2 Appendix — These tables contain all genetic variants as well as the m4/m3 information for the sex-interaction analysis in the UK Biobank. (XLSX) [file pgen.1010464.s002.xlsx]

## Sheet: info
column	description
variant	rs-id of genetic variant
m(I_k)	m(I_k) as defined in the main text for the RITSS1 analysis of gene-by-sex interactions in the UK Biobank

## Sheet: FEV1
variant	m(I_k)
rs9661802	0
rs3003429	0
rs10489858	0
rs12737805	2
rs9438626	1
rs12096239	3
rs2859741	0
rs755249	2
rs1416685	2
rs72673461	2
rs883398	0
rs9661687	3
rs273230	0
rs114304737	0
rs3843306	1
rs17121403	0
rs7541272	0
rs12121801	0
rs9970286	1
rs35043843	3
rs4926386	0
rs878471	4
rs4651005	2
rs138325697	0
rs10919604	0
rs2816992	2
rs12092943	1
rs16856186	0
rs4537555	0
rs556648	1
rs1317681	0
rs6604614	3
rs28613267	2
rs17009288	4
rs3766889	0
rs2355237	4
rs116229052	1
rs13382275	0
rs17333649	0
rs2165220	0
rs2544536	4
rs61067109	3
rs6751968	4
rs13430465	2
rs13009582	3
rs4952564	2
rs963406	0
rs3791679	3
rs1861415	0
rs12615721	0
rs12470864	2
rs17034666	0
rs10864907	0
rs6753618	0
rs62168891	3
rs187203999	0
rs6746679	1
rs6751439	0
rs111899708	0
rs72902177	4
rs7424771	2
rs2304340	2
rs1441147	0
rs1249096	3
rs985256	0
rs12997625	1
rs4673301	1
rs4675644	0
rs6435952	1
rs4294980	1
rs2571445	4
rs62201738	1
rs6710301	3
rs6431620	0
rs12477314	4
rs6437219	2
rs6733504	3
rs2304725	0
rs2974389	2
rs116317518	0
rs145287362	0
rs73048404	1
rs1529672	1
rs6765707	0
rs9310995	2
rs33794	0
rs12715478	3
rs79294353	0
rs6445932	3
rs7614311	0
rs4132748	3
rs35480566	4
rs586936	0
rs73140731	0
rs958144	0
rs6778584	4
rs1610265	1
rs11715661	1
rs112448655	0
rs6763931	1
rs1404568	0
rs1595029	3
rs1799807	0
rs879394	3
rs1344555	1
rs6780171	2
rs6841948	1
rs12331869	1
rs4865309	0
rs62316310	3
rs10516809	0
rs74811486	0
rs7671167	1
rs140237746	0
rs76565382	1
rs2047409	4
rs1982346	0
rs72673821	4
rs6856422	1
rs7664805	4
rs13103766	2
rs1494978	0
rs1450439	0
rs12512788	4
rs13109426	3
rs75588466	0
rs2353940	2
rs76873050	0
rs9990514	0
rs11739847	2
rs6884431	0
rs6881967	0
rs112226333	2
rs268717	2
rs79643899	0
rs6867276	0
rs4866846	4
rs6859730	1
rs12522114	2
rs2441026	2
rs11748173	0
rs11950494	0
rs159497	0
rs252746	3
rs13157529	0
rs17163397	4
rs3843503	1
rs152784	0
rs76993656	0
rs12374521	4
rs1800888	2
rs11952673	4
rs11134766	0
rs11134789	3
rs17717876	1
rs516732	0
rs10059996	0
rs79898473	2
rs12198986	3
rs10498672	4
rs115144339	0
rs9366309	0
rs1928168	1
rs3094548	1
rs2855812	0
rs9267653	2
rs2070600	2
rs9274247	1
rs9274600	0
rs9689096	3
rs9357446	0
rs2894837	3
rs11153056	0
rs2798641	4
rs2195728	0
rs6918725	3
rs6569651	0
rs2627237	4
rs473892	0
rs1102077	3
rs9385988	2
rs7753012	3
rs77295064	0
rs3734729	1
rs7741183	0
rs9322369	0
rs893239	0
rs4318980	3
rs1009115	1
rs1635183	0
rs17167368	0
rs4721442	1
rs559233	1
rs62454414	0
rs1513272	2
rs6462481	1
rs73098786	0
rs17232687	4
rs67077197	0
rs12707691	4
rs35305377	1
rs10808265	0
rs73157010	0
rs2888674	0
rs118189482	0
rs12698403	4
rs330939	0
rs4128298	3
rs2638663	0
rs138400467	0
rs13278529	0
rs7006290	0
rs7465401	0
rs7006742	0
rs28540589	3
rs7815327	0
rs7015048	0
rs7838717	2
rs35381637	0
rs771924	1
rs1570203	3
rs7875024	0
rs2383024	0
rs7041139	3
rs1107677	2
rs72716237	0
rs12352894	0
rs168493	1
rs72743974	4
rs57649467	2
rs140993796	0
rs7041938	0
rs1889321	0
rs551517	0
rs13290997	3
rs967497	3
rs4740238	1
rs1108581	0
rs2274116	1
rs4073153	2
rs7068966	4
rs2482826	3
rs1937395	0
rs7082066	4
rs10998018	4
rs7098573	3
rs60820984	0
rs11001819	4
rs7098414	0
rs11191841	3
rs4752485	0
rs4076943	0
rs2403547	0
rs147831109	0
rs17596617	2
rs10838435	2
rs2509961	4
rs559389	0
rs2027761	2
rs189780858	1
rs145729347	3
rs674546	0
rs61906588	0
rs541601	0
rs73025192	1
rs56196860	2
rs12811814	3
rs2856329	0
rs12427132	0
rs7977418	4
rs11051170	0
rs11183298	0
rs118009632	0
rs1689510	2
rs1494502	4
rs11176001	2
rs116910038	0
rs10779158	1
rs10777709	0
rs10860757	0
rs972936	2
rs139680557	0
rs73200449	0
rs2701110	4
rs10850377	2
rs35505	4
rs61943529	0
rs11057793	0
rs35540212	0
rs347412	0
rs9533803	1
rs2812208	3
rs9316500	0
rs9536463	0
rs17490056	0
rs803765	2
rs4885681	2
rs11620380	3
rs74731421	0
rs10141786	1
rs10220309	0
rs1756281	3
rs12436689	0
rs12586478	1
rs11160037	2
rs117068593	4
rs112458284	1
rs2304645	1
rs4924525	1
rs35251997	3
rs1902618	0
rs62012772	1
rs12917612	2
rs1441358	3
rs62015883	3
rs12903285	1
rs518425	1
rs3825807	1
rs1896797	4
rs3751837	4
rs11074547	1
rs12446589	2
rs76219171	0
rs148560653	0
rs8047194	3
rs12928939	1
rs55771535	0
rs3743609	4
rs8056446	2
rs6539952	1
rs67163887	0
rs4796334	2
rs1215	0
rs4968200	2
rs8079868	0
rs34351630	2
rs62070648	2
rs35246838	2
rs8069451	2
rs916888	4
rs12945803	3
rs11656155	1
rs28519449	4
rs8068952	0
rs8079658	0
rs6501455	3
rs996865	2
rs9892893	3
rs59606152	3
rs7209788	0
rs513953	4
rs8089099	3
rs10853191	0
rs7243351	1
rs7238093	2
rs303752	2
rs1668091	1
rs12959333	0
rs9807668	3
rs8089865	0
rs2202572	1
rs11085744	0
rs7249887	2
rs2279011	0
rs117851058	0
rs113029345	0
rs2526714	0
rs117276938	0
rs979012	4
rs6032942	3
rs2236180	0
rs1737889	2
rs143384	2
rs12481092	3
rs4809221	4
rs1978968	4
rs9610955	1
rs134041	2
rs2283847	3
rs143863913	0
rs149318287	0
rs5757673	0
rs113111175	1

## Sheet: FVC
variant	m(I_k)
rs11260629	1
rs76154380	1
rs441467	2
rs1890683	2
rs10157038	1
rs761422	3
rs1472565	3
rs35091490	0
rs115979533	0
rs10917165	1
rs12737805	2
rs12128356	3
rs9438626	1
rs12096239	0
rs10914269	1
rs2749418	3
rs1392140	1
rs41313250	0
rs11208662	1
rs11209152	1
rs1977900	2
rs4650613	1
rs148815882	0
rs12746703	2
rs4658231	1
rs1192415	0
rs2999158	2
rs360639	4
rs35043843	2
rs111962736	1
rs9428295	2
rs12131063	3
rs187799739	2
rs878471	4
rs11264341	0
rs2821411	3
rs986032	1
rs6664881	0
rs6425501	2
rs2057388	1
rs10737680	2
rs2502136	2
rs1986405	3
rs3850625	2
rs1046874	2
rs3747973	1
rs7516640	1
rs6540578	1
rs555520	3
rs6658835	2
rs2799098	1
rs6604614	1
rs28613267	2
rs61823192	3
rs12141189	2
rs17009288	2
rs10779447	2
rs2897048	1
rs76109497	1
rs3766889	0
rs2544536	2
rs55884799	1
rs7558670	4
rs2346133	2
rs16986508	0
rs7592541	2
rs13009582	4
rs732990	2
rs62133340	3
rs2216099	3
rs1641457	0
rs2301343	1
rs4952564	2
rs963406	0
rs17855177	1
rs62127635	2
rs1430193	2
rs62164511	1
rs13025126	1
rs1035101	1
rs12998475	1
rs2710636	1
rs61748094	0
rs67280839	3
rs11126228	3
rs10184849	2
rs2241058	4
rs17751180	0
rs1348557	0
rs7571971	1
rs62147658	2
rs4851541	1
rs17631425	3
rs17034666	0
rs11693320	0
rs62168891	0
rs6716536	2
rs11688896	0
rs6746679	0
rs72902177	3
rs6432622	2
rs1829813	0
rs10201883	3
rs2304340	2
rs1441147	0
rs13412001	1
rs10209172	0
rs1249096	4
rs12997625	1
rs10172309	0
rs1080278	4
rs1250248	2
rs1554715	2
rs10168801	2
rs6729330	3
rs4674407	2
rs6748341	2
rs112028523	2
rs67513858	1
rs7581955	0
rs517261	1
rs12993696	0
rs2580820	0
rs74453786	0
rs55823170	0
rs35535898	1
rs2645775	0
rs6710301	1
rs6431620	0
rs6437219	3
rs6733504	3
rs6786081	2
rs138712596	1
rs4349489	2
rs34003290	0
rs4642101	2
rs2974389	1
rs9864031	2
rs11713090	0
rs73048404	2
rs62253764	2
rs4678506	1
rs10510659	0
rs2236971	2
rs6800181	4
rs9853714	1
rs4955883	2
rs6445932	1
rs7614311	0
rs6803651	2
rs4132748	3
rs4452296	2
rs35480566	3
rs11432697	0
rs6778584	2
rs1610265	2
rs17586294	0
rs9828771	0
rs73192103	1
rs7649075	1
rs6775611	4
rs730158	1
rs6440008	2
rs1354053	2
rs1987989	1
rs2217083	0
rs1515464	2
rs1595029	3
rs6806825	3
rs10936584	3
rs4074283	1
rs6780171	1
rs9860931	1
rs12152266	2
rs2592831	0
rs16843629	3
rs1054661	1
rs6446312	2
rs3775887	2
rs13124563	2
rs10489032	3
rs34916030	0
rs12648063	0
rs34811474	1
rs12507563	0
rs1458831	2
rs12331869	1
rs1713984	1
rs1013105	3
rs442177	1
rs10008568	0
rs184728178	1
rs7668586	3
rs13107325	3
rs11097881	1
rs11722225	4
rs34712979	1
rs10516541	0
rs893035	1
rs6845321	0
rs34848742	2
rs6857137	1
rs4834214	0
rs28925904	0
rs17767210	3
rs13116999	0
rs2353940	2
rs2290846	4
rs67650739	2
rs10005540	3
rs11739847	0
rs6867471	0
rs12652543	0
rs10214145	2
rs91731	4
rs62358931	2
rs12520489	1
rs4866846	1
rs6859730	2
rs35711462	1
rs35597318	2
rs2441026	2
rs11748173	0
rs72767016	1
rs12018053	3
rs73116951	1
rs13359742	1
rs7700998	4
rs252746	2
rs2591388	0
rs410671	3
rs11738974	0
rs56890592	0
rs250303	1
rs994445	1
rs7731542	4
rs6595440	4
rs17764730	1
rs450666	4
rs4705938	3
rs12332674	1
rs190175998	2
rs11750560	2
rs7733410	2
rs10041818	3
rs11954893	0
rs4490572	3
rs2545339	1
rs12521757	1
rs4921269	1
rs10067798	1
rs4868181	0
rs17134767	2
rs4959677	2
rs687467	3
rs2076295	1
rs12198986	3
rs10498672	4
rs9350191	1
rs2294214	3
rs7752448	4
rs2070600	4
rs9689096	4
rs2764204	1
rs28435135	1
rs9357446	0
rs9349309	0
rs9472541	2
rs9475512	3
rs9475676	2
rs2894837	1
rs13206405	1
rs11752498	1
rs723588	3
rs1535822	4
rs7771273	0
rs9401305	2
rs370771	3
rs2802288	0
rs1074765	1
rs6918725	4
rs6569725	2
rs1338009	0
rs2627237	1
rs2327650	2
rs9385792	2
rs6570351	3
rs1102077	2
rs9385988	0
rs17280293	3
rs9496739	1
rs7738842	3
rs6904757	3
rs2273898	2
rs11967850	3
rs56075219	1
rs262823	3
rs3253	3
rs62422450	0
rs57633152	3
rs9791644	0
rs2247744	1
rs4721442	1
rs740567	1
rs1721043	2
rs13226195	0
rs1528683	2
rs6951144	0
rs2717329	1
rs17365498	1
rs118003225	1
rs759869	2
rs4722530	0
rs559233	3
rs62454414	1
rs1859164	1
rs180869103	0
rs73071612	0
rs1513272	2
rs6977136	2
rs6952495	2
rs4072719	1
rs2329877	3
rs28176	0
rs6956494	2
rs35452727	1
rs6974322	0
rs17232687	4
rs73148102	1
rs11767893	2
rs2107828	2
rs12707691	2
rs441051	0
rs6961619	2
rs2252074	0
rs34698639	1
rs11762469	3
rs77422089	1
rs6977416	0
rs10952302	0
rs12698403	1
rs6993855	3
rs1545837	2
rs7000590	0
rs35033136	0
rs10089933	0
rs35399441	3
rs900504	0
rs4737183	1
rs17387279	1
rs7465401	0
rs62508768	2
rs10088136	0
rs7814319	0
rs7818891	0
rs2001480	2
rs10283100	2
rs4380895	1
rs9643242	0
rs7838717	2
rs1871541	2
rs4452856	0
rs771924	0
rs4741674	1
rs1570203	2
rs151173222	2
rs4740631	0
rs7029491	4
rs7041139	2
rs62572328	2
rs7870900	3
rs12348523	0
rs62579839	2
rs4877815	2
rs750188	2
rs7036107	2
rs3118008	2
rs113154802	4
rs410180	1
rs2800281	1
rs3001115	2
rs7854043	0
rs57454229	0
rs35196838	1
rs72757229	0
rs550057	0
rs2274116	2
rs10870202	0
rs11257358	0
rs7090277	2
rs11012732	0
rs12779675	3
rs2493340	1
rs3006584	1
rs647758	1
rs6479841	3
rs2393730	1
rs7082066	3
rs1471384	0
rs10998018	4
rs35199395	1
rs7080150	3
rs11000785	4
rs4745764	0
rs2637254	3
rs7916441	3
rs7078201	3
rs1223585	0
rs41310284	1
rs11191841	3
rs10787268	3
rs7079743	1
rs10886022	2
rs1248079	1
rs1620270	1
rs12571363	2
rs2293871	0
rs7099339	1
rs10128597	1
rs7396140	1
rs7926971	2
rs75491173	0
rs7481960	0
rs11030003	2
rs11031736	1
rs17596617	1
rs73464505	0
rs2863171	1
rs198442	1
rs2736600	1
rs71490394	4
rs76422502	3
rs79214621	1
rs72926970	1
rs2118022	3
rs636406	2
rs613808	2
rs35355295	2
rs669052	2
rs520461	0
rs73025192	0
rs7108992	2
rs645601	1
rs2101289	2
rs12298813	3
rs56196860	3
rs933414	0
rs10848835	1
rs12811814	1
rs4764623	2
rs1074993	1
rs57380671	3
rs7977418	4
rs11049733	0
rs61917947	3
rs4931356	1
rs10875742	3
rs933738	0
rs1047912	0
rs11170481	2
rs4759316	2
rs143275754	2
rs4310653	0
rs12825748	2
rs79487293	1
rs11176001	2
rs17206242	0
rs7971608	1
rs10779158	1
rs11107184	0
rs10859698	0
rs972936	3
rs3764002	1
rs10850533	2
rs2555019	0
rs2701110	0
rs10850377	1
rs35505	4
rs7302127	0
rs11065231	1
rs28377694	2
rs3741508	2
rs11057793	0
rs73186813	1
rs9535244	0
rs2812208	4
rs2322622	0
rs803765	3
rs9600062	1
rs4885681	2
rs8000682	2
rs7323507	0
rs202927	0
rs35215132	1
rs72681869	3
rs4901541	0
rs9671845	2
rs10141786	2
rs61980882	1
rs56225285	1
rs12587268	3
rs10151945	2
rs117068593	4
rs10136987	3
rs62045828	0
rs990579	1
rs2292305	0
rs11634257	3
rs7165012	1
rs2304645	1
rs4924525	1
rs2695165	2
rs4775429	0
rs1841128	4
rs1440374	1
rs12917612	3
rs4776613	1
rs4337252	4
rs56298217	2
rs8042849	2
rs7182990	1
rs906427	3
rs2581357	0
rs224187	1
rs458522	4
rs3751837	3
rs35416548	1
rs7198383	3
rs4780790	1
rs12446589	2
rs2199036	2
rs76219171	2
rs8054155	1
rs77971272	0
rs8047194	3
rs10852506	0
rs55771535	0
rs12922127	3
rs12925864	1
rs75917780	1
rs1079572	1
rs2345443	0
rs12449066	0
rs8045027	0
rs12711468	2
rs78579285	2
rs34582191	0
rs3803809	1
rs8081417	1
rs77234976	2
rs72827503	1
rs8067165	1
rs178785	2
rs8080061	1
rs8067878	0
rs62070648	3
rs8069451	2
rs916888	4
rs886444	0
rs12945803	2
rs28519449	4
rs227728	1
rs2079795	4
rs12452590	1
rs2727280	2
rs77672322	1
rs11653958	4
rs3785617	0
rs6501431	2
rs6501455	3
rs2241170	1
rs9892893	4
rs4789452	0
rs1140892	1
rs59606152	4
rs66468457	1
rs59895994	2
rs513953	1
rs12457603	0
rs7243351	1
rs7238093	3
rs303752	2
rs1668091	0
rs879500	0
rs4799710	1
rs203183	2
rs9807668	1
rs8089865	0
rs784330	2
rs17533219	1
rs75282864	0
rs72982934	1
rs2240147	2
rs2864419	0
rs274794	4
rs111455502	2
rs11670030	1
rs8104651	2
rs11085744	0
rs6512023	1
rs2967516	2
rs10410606	4
rs34093919	1
rs4803982	2
rs11668505	0
rs4252548	2
rs11697918	0
rs2326420	1
rs1000972	4
rs6117690	0
rs6077396	0
rs2179687	1
rs6037062	0
rs6060796	0
rs143384	3
rs11086748	0
rs6103666	2
rs2236519	3
rs8122757	2
rs913679	1
rs2426338	2
rs62205790	1
rs6061555	2
rs4809221	4
rs7271530	2
rs2823118	0
rs4818281	4
rs13615	1
rs1041733	3
rs2834591	3
rs7283798	3
rs1978968	2
rs535842	3
rs134041	1
rs6006399	3
rs6001508	2
rs4822108	0
rs113111175	0

## Sheet: FEV1FVC
variant	m(I_k)
rs7535528	1
rs1569419	2
rs111756326	0
rs947350	3
rs9661802	2
rs1974062	2
rs12074324	3
rs112682076	1
rs7538966	0
rs9435733	4
rs72651487	0
rs9426781	1
rs3765342	1
rs9438876	1
rs6703093	2
rs12116935	0
rs2294875	2
rs755249	4
rs761164	2
rs698047	2
rs2991973	1
rs7664	2
rs76924002	0
rs1416685	1
rs71503603	1
rs9436980	0
rs72673461	3
rs12140485	0
rs1905976	0
rs9661687	1
rs1166698	0
rs114304737	0
rs6684189	0
rs1192415	4
rs10874851	3
rs4233430	3
rs12140637	2
rs17381406	1
rs12409794	0
rs2764553	0
rs10857859	3
rs12119865	1
rs12083692	0
rs72692823	2
rs11205354	0
rs16837903	0
rs72698179	0
rs7517628	0
rs41264915	2
rs11591179	0
rs9427401	0
rs12564153	1
rs1894709	0
rs2146098	1
rs17531405	1
rs1329428	0
rs10919604	4
rs1905186	2
rs10920205	3
rs4309038	2
rs1329631	0
rs4950981	1
rs7418300	3
rs2336939	0
rs4537555	0
rs7521231	2
rs2799098	4
rs12044802	0
rs3009947	0
rs6666438	1
rs17048367	3
rs17525033	3
rs1338227	2
rs6686093	0
rs3924223	0
rs12138316	1
rs9283408	1
rs6669578	0
rs6688537	4
rs2153288	1
rs62107261	3
rs6752706	2
rs13382275	0
rs11686135	0
rs11691805	3
rs13009756	0
rs2544536	4
rs1031771	0
rs61067109	3
rs35814619	0
rs10203482	1
rs732990	1
rs10173848	0
rs10179580	1
rs219140	1
rs4077711	2
rs4670546	0
rs7571231	4
rs1800440	1
rs2287051	1
rs10460533	4
rs77972916	1
rs10460534	2
rs12712969	0
rs7573615	0
rs1367228	2
rs62164518	2
rs6545817	2
rs2694633	1
rs2302643	3
rs13414156	0
rs11888281	1
rs35195586	2
rs76573344	1
rs875037	0
rs10173269	2
rs2037723	0
rs4346385	3
rs10184246	1
rs12053372	2
rs10202379	0
rs1921622	1
rs72837826	4
rs72823439	1
rs79764963	0
rs66532914	2
rs17011851	0
rs13013415	0
rs6753618	0
rs7601482	1
rs10207679	0
rs17739820	2
rs1406225	3
rs62169493	0
rs72855749	2
rs7557092	2
rs72902177	1
rs11900786	0
rs13002625	1
rs10178094	0
rs61098410	4
rs45593035	0
rs62183540	1
rs13035366	1
rs4972505	3
rs2084448	4
rs77640143	0
rs16825181	4
rs17630248	2
rs985256	0
rs2241153	0
rs116799967	1
rs72952025	0
rs10932534	0
rs8179795	1
rs1882419	0
rs2571445	2
rs7564856	0
rs10498230	3
rs7594321	2
rs838705	0
rs10187654	0
rs116039626	0
rs1050785	0
rs6710301	1
rs74001718	1
rs12477314	4
rs3791553	0
rs4675855	2
rs4234100	3
rs34290285	2
rs304023	3
rs2197901	1
rs2270894	1
rs1561073	4
rs34625560	0
rs1699346	0
rs9864031	2
rs13090941	0
rs145287362	0
rs1286664	4
rs6786418	0
rs17666332	3
rs9832037	0
rs2888422	1
rs6790568	0
rs6809164	2
rs1458979	3
rs62251475	2
rs6801405	1
rs17216573	1
rs146095437	0
rs6445932	3
rs12630174	0
rs1522554	4
rs66535358	1
rs140006825	0
rs13082924	0
rs586936	0
rs141697181	0
rs146612591	2
rs80217917	4
rs1585775	0
rs7653069	0
rs41271357	1
rs7612159	4
rs2720259	0
rs2811415	4
rs140798517	0
rs12330713	2
rs112448655	0
rs4683724	0
rs77173971	0
rs4681533	3
rs1657621	0
rs12107178	1
rs17236697	0
rs1799807	2
rs56341938	4
rs78101726	0
rs6763377	0
rs7636026	0
rs147508746	0
rs74358338	4
rs764129	1
rs9874264	0
rs73182224	3
rs10513821	0
rs1165639	1
rs3135877	2
rs76225479	0
rs73211754	1
rs28520091	2
rs12506122	2
rs28446722	3
rs73223499	0
rs10022937	1
rs648674	1
rs115503647	3
rs301127	2
rs4864822	3
rs35213086	1
rs2412771	1
rs6857728	1
rs11938276	4
rs36026923	1
rs7677281	0
rs4975128	2
rs2164536	0
rs2604217	0
rs147089648	0
rs7671167	4
rs76565382	0
rs72674100	0
rs28766878	0
rs62307591	0
rs2007403	4
rs11730082	0
rs6856422	3
rs7664805	4
rs72677343	0
rs219493	0
rs115997623	0
rs62321845	4
rs1494989	0
rs13143477	1
rs7657917	0
rs11725921	1
rs142209628	1
rs190945295	0
rs12512788	4
rs4835177	1
rs75588466	0
rs62346062	1
rs2353940	0
rs76226214	0
rs4455396	0
rs4276264	0
rs62325149	1
rs2859815	0
rs62328297	2
rs6854052	0
rs11738281	4
rs186953828	0
rs13166360	0
rs1502045	0
rs10035925	1
rs1732924	3
rs365737	2
rs10075764	3
rs79104438	1
rs79904209	1
rs10045420	0
rs17339448	1
rs77754964	1
rs12522114	3
rs62359317	2
rs158638	1
rs464650	0
rs16886149	1
rs1023572	1
rs4700319	0
rs335650	1
rs2277015	1
rs55687040	0
rs1563553	0
rs153916	4
rs1501911	2
rs11956923	0
rs10057652	0
rs6862011	0
rs114236244	1
rs347551	3
rs7715474	2
rs113195149	0
rs10059661	3
rs3936305	3
rs6860245	1
rs11949844	3
rs154735	0
rs3843503	0
rs7713065	4
rs57079115	3
rs7702415	0
rs10875595	0
rs253440	2
rs864354	1
rs12332430	0
rs12374521	4
rs7729785	1
rs1800888	3
rs11952673	3
rs13174179	1
rs1061837	2
rs116707723	0
rs10515750	3
rs3087968	0
rs1990950	3
rs62387716	3
rs10073416	1
rs209348	0
rs76888257	0
rs10059996	3
rs17681353	3
rs4868180	3
rs9637855	1
rs13176815	4
rs10054063	4
rs31778	1
rs4701031	0
rs13165403	3
rs79898473	4
rs4960188	0
rs3778519	2
rs385884	1
rs1294411	4
rs17142630	1
rs4960289	4
rs2076295	2
rs2023263	1
rs1537656	0
rs9396752	0
rs1014146	0
rs6905736	3
rs62404667	4
rs4077636	4
rs7752448	0
rs2252711	1
rs9368649	4
rs2857595	2
rs9274247	4
rs7764819	4
rs11755421	1
rs2206030	2
rs12204518	1
rs2395730	0
rs12202314	2
rs1266788	1
rs2073183	2
rs1021836	0
rs115830429	1
rs2894837	1
rs9296855	0
rs59899220	1
rs9351637	0
rs13206405	4
rs1321859	3
rs1935949	0
rs2768551	4
rs3822854	0
rs12201912	1
rs4946256	1
rs9387626	0
rs57347370	0
rs1919865	1
rs9398804	1
rs4321846	2
rs12196724	1
rs12190287	0
rs1102077	0
rs150555765	0
rs9385988	2
rs17280293	4
rs7753012	3
rs145743542	0
rs9457478	2
rs13191310	0
rs866743	0
rs893239	0
rs798526	3
rs10246303	4
rs111751834	0
rs17167368	0
rs2358067	1
rs2358073	3
rs4721457	1
rs6949481	2
rs2526622	0
rs3779505	3
rs286701	0
rs2391285	0
rs4722665	1
rs1861116	0
rs10266620	0
rs142422697	0
rs6969354	0
rs56919232	2
rs1091812	1
rs13243640	0
rs12707676	0
rs17863107	3
rs180273	0
rs35228488	4
rs2392929	0
rs193686	0
rs62617115	2
rs2536189	1
rs2268382	0
rs1452909	1
rs75886993	1
rs60987133	1
rs1233556	3
rs12698403	4
rs2623702	0
rs751065	0
rs330939	4
rs142487520	0
rs4128298	0
rs1528624	4
rs4831760	1
rs2285261	2
rs182363	1
rs10095395	2
rs8192327	2
rs4066629	1
rs147410223	0
rs7357468	0
rs4236709	0
rs6987004	0
rs10958704	1
rs11774048	1
rs4257994	1
rs10104895	0
rs10504440	1
rs7465401	0
rs118135146	0
rs2639935	0
rs9650245	2
rs62519933	1
rs2437780	4
rs6996156	2
rs1557336	1
rs659398	3
rs10089406	4
rs1351744	1
rs1585518	0
rs7836786	2
rs113012790	0
rs6470697	3
rs10956525	0
rs2979025	1
rs56292044	0
rs10088133	0
rs62522179	0
rs60772015	0
rs7027930	1
rs1570203	4
rs928413	2
rs10756488	2
rs10756728	3
rs11790341	1
rs2210865	0
rs1107677	3
rs7861024	2
rs56268063	1
rs1410986	3
rs13300927	0
rs958225	0
rs7048006	1
rs700768	1
rs10156602	3
rs7025880	3
rs16909898	4
rs72743974	0
rs10982622	1
rs7862400	1
rs57649467	3
rs2451951	1
rs10978836	4
rs79206850	0
rs803923	4
rs10984561	0
rs4838049	1
rs56410689	3
rs1108581	0
rs7097017	2
rs7093310	0
rs1444782	2
rs7068966	4
rs10906209	1
rs17627309	2
rs1418884	2
rs11258861	0
rs117273305	3
rs72784146	3
rs4748734	2
rs946711	0
rs1148186	0
rs7914842	2
rs61845162	1
rs2808062	0
rs200528172	0
rs58095595	3
rs1274475	1
rs12358699	1
rs61858108	0
rs78737652	0
rs150081574	0
rs10995311	1
rs7899503	0
rs7896518	4
rs1867982	0
rs7098573	0
rs4745723	0
rs11001051	1
rs10824305	0
rs11594905	1
rs2637266	2
rs1434432	0
rs2559728	0
rs721917	1
rs7075355	0
rs4934001	0
rs1819575	0
rs7099229	2
rs4917911	2
rs11594179	3
rs3824776	0
rs10883908	4
rs2060675	2
rs11198709	0
rs2234962	1
rs11199907	0
rs2114685	0
rs78851119	2
rs74411266	0
rs2142308	0
rs2293871	1
rs11244935	0
rs6421984	0
rs7128762	2
rs7947553	1
rs9888193	1
rs78399419	0
rs2957666	1
rs7483689	2
rs10832013	2
rs1820351	1
rs6650164	0
rs12363432	0
rs10768108	0
rs10836366	2
rs76525968	4
rs79021925	2
rs11227227	0
rs1944129	0
rs78460763	2
rs77988765	1
rs2298396	1
rs519790	2
rs1783591	1
rs10751226	1
rs4944113	0
rs881361	2
rs189780858	0
rs11234768	4
rs2658782	1
rs12575589	2
rs1942108	0
rs594476	1
rs12788099	1
rs72987535	0
rs12294479	0
rs11214413	3
rs898614	2
rs663617	1
rs873590	2
rs551851	1
rs541601	2
rs190169131	0
rs4491239	4
rs7971674	3
rs4759434	0
rs10743986	0
rs7306438	3
rs10841302	3
rs4762767	0
rs113160375	0
rs274966	2
rs11045293	0
rs563110	1
rs7963844	2
rs7962469	3
rs10876530	3
rs1701704	3
rs11172113	4
rs12815303	0
rs1009168	0
rs11615916	0
rs1244869	0
rs2289936	0
rs4762080	3
rs11175944	0
rs7486501	2
rs7302816	0
rs10777288	0
rs55703445	4
rs9788093	0
rs1036429	3
rs61938803	3
rs35638230	0
rs7300422	1
rs2701110	0
rs7968251	2
rs11067145	2
rs11067278	1
rs2217170	1
rs2133319	2
rs12424627	0
rs10846549	3
rs34375054	1
rs7976502	1
rs7985205	2
rs79893474	0
rs9548491	0
rs9532580	0
rs3884613	0
rs4942300	2
rs9535333	1
rs17077331	0
rs9599394	0
rs9600261	2
rs1215461	0
rs9574682	1
rs574583	0
rs117363462	1
rs11620380	3
rs72662902	0
rs9634470	3
rs627527	0
rs4773180	2
rs1951121	3
rs144190017	0
rs34976846	2
rs12434023	2
rs2761336	0
rs360178	0
rs2516599	2
rs74053129	4
rs4444235	4
rs73276024	0
rs61974535	2
rs7144584	0
rs1950897	1
rs7140570	1
rs55971017	0
rs2111703	2
rs1009908	1
rs11622562	1
rs1756281	4
rs856621	2
rs144560641	0
rs2003253	3
rs72699855	0
rs12894780	3
rs17129265	2
rs112458284	0
rs2402444	0
rs4905875	1
rs12891581	1
rs76751100	1
rs11637011	0
rs34245505	1
rs56383987	0
rs8025614	4
rs17462641	1
rs79234094	2
rs35251997	3
rs7165755	0
rs143122441	0
rs7164347	0
rs13379492	0
rs1972041	2
rs62012772	1
rs8041548	1
rs869043	0
rs2946653	0
rs8040232	1
rs17294280	2
rs12917612	1
rs62019145	0
rs12324441	0
rs1441358	4
rs12591467	4
rs7176074	0
rs5742915	2
rs12898361	1
rs11737	3
rs75020883	0
rs12903285	0
rs8192477	0
rs11857532	0
rs2667376	1
rs1896797	3
rs1122405	0
rs899927	3
rs8036358	0
rs34949187	1
rs2584242	1
rs9630449	2
rs8039637	4
rs11247124	0
rs56104880	1
rs78442819	4
rs34720006	1
rs150063	0
rs7202714	1
rs35420030	2
rs9931242	2
rs11648508	4
rs7194804	0
rs7196853	2
rs4788488	0
rs200279	0
rs9935937	0
rs3743609	3
rs58423913	0
rs1541692	0
rs247870	3
rs4843343	0
rs12918140	4
rs6539952	1
rs862225	0
rs3114914	0
rs116883886	0
rs2760751	3
rs7215084	2
rs17607	0
rs2726550	2
rs56130357	0
rs764688	3
rs854807	1
rs62070270	4
rs141870697	0
rs6505274	1
rs712046	0
rs55955238	0
rs11658500	4
rs117827273	3
rs1509637	3
rs8071207	0
rs4987082	2
rs7221118	1
rs76839023	0
rs227731	1
rs8068952	3
rs12452590	3
rs11653958	2
rs2017854	0
rs62084693	1
rs17765886	3
rs996865	3
rs12948940	0
rs9807105	0
rs12941150	0
rs142849437	0
rs8064529	1
rs11077400	0
rs2612765	1
rs6420484	1
rs13087	1
rs1893224	1
rs513953	3
rs8089099	3
rs546966	0
rs1985511	0
rs4800123	1
rs7243817	0
rs1518146	3
rs62092157	3
rs12960829	2
rs3794916	0
rs10221375	2
rs10503023	0
rs7242063	0
rs1047922	0
rs2055727	0
rs117777118	1
rs893541	4
rs4807475	2
rs11879917	0
rs7248239	1
rs11666499	0
rs7255672	1
rs1353531	4
rs34908476	2
rs34093919	4
rs2316205	2
rs7252126	4
rs60023081	0
rs492602	1
rs143035740	2
rs12983578	1
rs12609373	1
rs443874	1
rs554743	1
rs6032942	3
rs1473702	1
rs6079065	2
rs12626147	1
rs2424234	0
rs1984571	1
rs6051320	3
rs1737889	3
rs59107435	2
rs6057884	0
rs6059844	0
rs694379	0
rs55965801	0
rs6017235	0
rs2741441	1
rs4549165	0
rs6019998	0
rs6014781	4
rs113939876	1
rs6070346	0
rs2427345	0
rs6421437	2
rs428017	0
rs162531	0
rs9975325	0
rs12627254	4
rs2834440	3
rs2835345	0
rs28550626	2
rs9979235	0
rs3788191	1
rs415651	3
rs62222096	0
rs6518596	1
rs738084	1
rs4822410	0
rs2283847	2
rs8138697	0
rs1076135	2
rs117596388	0
rs17822214	0
rs28835002	1
rs73158393	4
rs143863913	0
rs9610482	1
rs77516118	2
rs79898470	0
rs11702924	0
rs134837	2

## Sheet: height
variant	m(I_k)
rs3829738	0
rs2710889	1
rs1240697	2
rs12748433	0
rs28401288	3
rs377599	3
rs4648450	0
rs12028979	3
rs5024246	2
rs7513590	1
rs12040340	0
rs2076363	0
rs4908677	0
rs34305100	0
rs11581328	0
rs7551097	1
rs9434723	1
rs17393468	0
rs12561781	0
rs7524908	2
rs2300092	4
rs2489260	0
rs2487628	1
rs1572381	1
rs11260765	0
rs79150293	1
rs9435733	4
rs79889094	1
rs1472565	3
rs12408663	1
rs501108	0
rs4654873	0
rs212526	3
rs55722102	0
rs2229482	0
rs2473290	0
rs7542242	1
rs72865212	1
rs10799778	0
rs2806561	4
rs7511698	0
rs4601530	0
rs9438876	0
rs60473185	2
rs35431118	1
rs11809207	1
rs4291487	0
rs7532866	2
rs114165349	2
rs192841644	0
rs17340752	0
rs1149048	3
rs2292989	4
rs945211	2
rs10914505	4
rs4949489	0
rs3737992	0
rs55745410	1
rs12031634	0
rs35343437	3
rs138643189	4
rs28673728	2
rs116195355	0
rs12122168	1
rs1846158	3
rs2744801	0
rs138553394	2
rs6600365	4
rs7540857	0
rs731862	1
rs4660586	1
rs61769611	2
rs3128438	1
rs2275085	3
rs183315407	0
rs77213763	3
rs6669341	0
rs3738316	0
rs564914	3
rs1167311	0
rs72904749	4
rs11205903	0
rs17401875	1
rs269324	0
rs10157941	0
rs1679971	2
rs17387330	1
rs630602	0
rs4927132	3
rs597021	0
rs1514134	2
rs6588608	3
rs75264190	0
rs17541203	0
rs12561869	0
rs12140153	1
rs2666504	2
rs670318	1
rs9128	2
rs11208659	0
rs7519259	0
rs143668036	0
rs12128881	0
rs3008892	2
rs1938434	0
rs66461782	0
rs2613499	0
rs7553158	0
rs12122440	0
rs7545219	3
rs278853	1
rs115778101	0
rs17391694	4
rs575840515	0
rs651533	0
rs28726372	0
rs56212819	0
rs818517	0
rs11161636	1
rs12727784	2
rs568532609	0
rs448008	0
rs4411112	1
rs1498911	0
rs10922478	3
rs61798917	2
rs12032393	0
rs7548936	1
rs12076549	0
rs12032808	0
rs10874746	2
rs945631	2
rs6679458	1
rs12072739	1
rs309064	0
rs17420882	0
rs1327589	0
rs12034088	1
rs2061708	3
rs56361645	0
rs1977658	0
rs12740374	1
rs41279738	0
rs485742	0
rs12036565	0
rs12033257	0
rs10857961	1
rs7549358	0
rs1891556	0
rs74523012	0
rs7513464	4
rs76604417	0
rs1409158	0
rs12132168	1
rs12144094	1
rs112427713	1
rs11576360	1
rs142315514	1
rs6695965	1
rs11205277	4
rs3767627	0
rs6692738	1
rs187799739	3
rs6587515	1
rs10305677	4
rs10749659	2
rs6694357	0
rs35485741	0
rs4845353	0
rs962242	1
rs3753639	0
rs141942982	3
rs41264945	0
rs61813324	0
rs505058	2
rs1778830	0
rs9330272	2
rs6686367	0
rs12083518	1
rs6702820	0
rs76121963	0
rs6670655	0
rs6665572	0
rs16846410	2
rs10737515	0
rs115476742	2
rs72707650	0
rs619456	0
rs76839558	4
rs4916229	1
rs186897198	0
rs6694089	3
rs609702	3
rs2421992	0
rs17369123	4
rs7542631	0
rs149647582	1
rs138329430	0
rs77560793	0
rs76224110	1
rs78903944	2
rs4233168	3
rs1044299	4
rs76850981	1
rs12566910	1
rs10798580	1
rs539515	1
rs73039898	0
rs6425517	1
rs1763022	0
rs16854009	0
rs4652492	0
rs3795503	4
rs6673775	0
rs10911212	2
rs74821708	0
rs6669645	2
rs1046934	4
rs6424934	0
rs1006224	0
rs9425634	0
rs78444298	0
rs17531405	1
rs815163	0
rs76702514	0
rs1938376	0
rs12043841	1
rs2690034	0
rs239980	2
rs2678204	0
rs61745017	1
rs4971239	0
rs4951022	1
rs6594001	0
rs10793765	1
rs823118	3
rs1044145	0
rs4844395	1
rs7539903	0
rs6540565	0
rs78508049	0
rs649009	1
rs10863936	3
rs351374	2
rs77010081	0
rs4472734	2
rs10864136	1
rs2990535	1
rs11811226	0
rs1417488	2
rs6684205	4
rs1987596	2
rs2647116	3
rs12037905	0
rs10779364	3
rs2453237	0
rs10218741	2
rs957198	0
rs10916606	3
rs7518221	0
rs12130296	0
rs7541775	0
rs10799445	4
rs35799012	3
rs189043356	1
rs2527617	0
rs6700582	0
rs10779835	1
rs6687367	0
rs12736461	0
rs2803841	1
rs10927006	0
rs67027895	3
rs4658403	0
rs12027747	1
rs3101471	0
rs2290911	2
rs563738408	0
rs374892365	0
rs73178769	2
rs2382562	0
rs151305167	1
rs10208141	1
rs10211501	2
rs4511696	2
rs3856464	0
rs10165255	3
rs115866594	2
rs56211149	1
rs6432244	1
rs13022088	1
rs111290813	0
rs10198628	0
rs12621634	3
rs28819846	1
rs6713895	0
rs11683203	0
rs52826764	4
rs907866	0
rs145225702	0
rs7586272	0
rs7564732	0
rs4665652	4
rs75745192	0
rs10865308	0
rs2278483	3
rs4665736	0
rs147253843	0
rs34517663	0
rs79478703	2
rs13427672	4
rs6739187	0
rs66917623	0
rs10203731	1
rs114156042	1
rs1631026	0
rs1260326	4
rs1038694	0
rs4666070	0
rs72787764	1
rs7559329	0
rs2069213	1
rs72793778	0
rs4670256	0
rs4670893	4
rs6743685	3
rs41464348	2
rs6543726	0
rs10204994	0
rs145029810	1
rs3770820	0
rs711245	2
rs17437814	0
rs76512216	0
rs6705305	0
rs17511102	3
rs7589518	4
rs6706045	1
rs162332	0
rs6755221	0
rs10865148	0
rs10185199	0
rs10169594	2
rs4952552	2
rs10202845	3
rs34945304	0
rs12614953	0
rs7557989	1
rs138958276	3
rs2341459	3
rs343968	1
rs6757058	1
rs3770253	2
rs12999972	2
rs116377985	1
rs17818399	1
rs34186074	2
rs13393256	2
rs1723480	0
rs76154567	1
rs72618637	1
rs6761463	0
rs59428052	0
rs55930424	1
rs843750	1
rs17416284	2
rs7601895	0
rs2589113	0
rs66728407	0
rs116679420	0
rs58754091	0
rs1367226	0
rs11899888	3
rs3791675	4
rs3828239	4
rs6721145	1
rs6719889	0
rs4671328	1
rs7424120	0
rs2674078	1
rs12466227	2
rs75324100	2
rs10189857	0
rs10496091	3
rs10199672	0
rs2256469	1
rs67968328	2
rs62139120	1
rs3845817	2
rs4671137	0
rs10179158	1
rs2110974	0
rs12477088	0
rs11679294	1
rs76517946	2
rs2120335	2
rs4315565	0
rs7600244	0
rs4241349	1
rs11685794	0
rs4854475	0
rs2311837	0
rs7585767	1
rs3771514	0
rs13034890	0
rs7568069	4
rs2303597	2
rs1365975	1
rs78479673	0
rs707718	1
rs6730083	1
rs35725652	1
rs139301764	0
rs6546917	0
rs1589933	0
rs6752979	0
rs2289976	2
rs12328637	2
rs11684404	3
rs71427097	3
rs4851253	0
rs11691869	0
rs6650791	0
rs2140316	1
rs533493779	0
rs13389563	1
rs6739701	2
rs1451533	0
rs6743963	0
rs6738207	2
rs66989638	2
rs11124101	0
rs12478285	1
rs11123740	0
rs55946490	0
rs13413838	1
rs56952027	0
rs10188078	0
rs563697	1
rs13011058	0
rs6706968	0
rs13392139	3
rs2166898	2
rs182027043	0
rs10192454	0
rs55998444	2
rs10180829	0
rs7586881	1
rs7567288	0
rs4954272	0
rs72851476	0
rs62171698	0
rs12470032	1
rs75706763	0
rs409696	0
rs1234423	1
rs1809051	0
rs72887152	1
rs7561404	1
rs2197585	0
rs11674055	1
rs7425274	1
rs34699899	2
rs13035910	0
rs12477385	0
rs4613239	0
rs488621	4
rs17497213	0
rs55996750	2
rs13002867	3
rs10185917	0
rs62181736	0
rs788163	0
rs6433457	3
rs72917533	0
rs847157	1
rs62183050	4
rs13003683	0
rs71423566	0
rs10174253	0
rs6747943	1
rs1561369	2
rs981320	0
rs17430279	1
rs13026081	0
rs114613161	1
rs35917062	1
rs7597768	0
rs7570446	0
rs62277889	1
rs6744584	0
rs11680034	1
rs1451486	1
rs114693875	4
rs1704190	0
rs12612420	0
rs2110748	2
rs72936662	1
rs67714233	1
rs11888559	0
rs4482463	0
rs2277912	0
rs11896555	0
rs7570090	1
rs79675564	0
rs1047891	1
rs2220024	0
rs13427822	0
rs76152268	4
rs1898711	3
rs60656193	0
rs1861631	1
rs10932688	3
rs2553033	0
rs6759952	4
rs6435999	0
rs727511	2
rs3791950	0
rs116819734	0
rs10932738	0
rs149209947	0
rs2292553	2
rs16859232	0
rs1541777	3
rs7558440	1
rs371825	0
rs12470505	0
rs138809270	3
rs7588654	2
rs6753739	1
rs34561714	0
rs35009641	0
rs11677783	0
rs1712240	2
rs12468021	0
rs6711710	1
rs12436	2
rs2629046	4
rs12328241	3
rs112949165	1
rs56094667	2
rs116376456	4
rs13015698	0
rs6741427	0
rs151252883	0
rs2433733	0
rs144699115	0
rs6750795	3
rs28578546	0
rs187368135	3
rs5268	2
rs3103267	3
rs7571816	4
rs7574893	1
rs75877458	4
rs6717918	0
rs878481	0
rs2276559	3
rs283477	4
rs11676226	1
rs4663213	0
rs12329366	1
rs6719451	0
rs6431539	0
rs74508725	1
rs56168014	2
rs62191087	0
rs10933596	0
rs734586	3
rs79264696	1
rs9288725	0
rs78127965	0
rs17382723	0
rs10933548	2
rs12694997	1
rs876531	2
rs72997390	0
rs1994876	2
rs13093889	2
rs2600196	1
rs112380819	0
rs2270894	3
rs703912	0
rs2443718	1
rs17029006	0
rs11713601	0
rs2597513	2
rs4684158	4
rs114106861	1
rs113043636	0
rs4575884	0
rs57515741	0
rs293916	0
rs6787063	0
rs2470581	0
rs34373881	0
rs9876201	2
rs2089848	2
rs62255383	0
rs7619139	0
rs34296249	0
rs11712065	3
rs1303630	2
rs1844983	1
rs1011416	2
rs9835863	0
rs9873478	1
rs7648352	1
rs9830029	0
rs111401421	3
rs80082536	0
rs4678938	1
rs981057	0
rs9826470	4
rs1722845	3
rs111768603	0
rs78517245	1
rs3732858	2
rs113706999	0
rs9852062	1
rs267239	1
rs10514714	2
rs4539969	2
rs113569731	1
rs76208147	0
rs56273245	1
rs75354213	1
rs191903670	1
rs73080339	3
rs9843653	0
rs71583822	1
rs13088462	3
rs62259692	0
rs62259756	0
rs1133415	2
rs138014257	0
rs2581825	0
rs2564923	3
rs793202	0
rs17237537	0
rs4955912	0
rs815540	2
rs4425224	0
rs12634374	1
rs9835332	3
rs6445857	0
rs6790873	0
rs839255	4
rs8640	0
rs59760856	2
rs6445198	0
rs7621604	4
rs9825906	0
rs6445258	0
rs73096591	0
rs76824303	0
rs557951	0
rs1379192	0
rs17806888	4
rs11708540	0
rs78670122	0
rs2321503	0
rs1864896	1
rs9832740	4
rs13072744	0
rs4676901	0
rs114728753	0
rs9309861	0
rs1598121	0
rs114593013	0
rs11915747	0
rs34454426	1
rs2915293	0
rs4858940	0
rs1454687	0
rs79590991	0
rs9824877	0
rs2203949	0
rs2089983	3
rs60550942	0
rs13062095	1
rs1436348	0
rs17189452	0
rs6778790	0
rs6782394	1
rs36131051	0
rs34631041	2
rs11923603	0
rs10511323	1
rs2055981	4
rs80082351	4
rs13090448	1
rs3088258	2
rs9854823	0
rs72964564	2
rs9814758	2
rs9875516	1
rs57654548	0
rs6771733	0
rs7636293	1
rs62265602	1
rs2953796	0
rs112859723	0
rs1320903	0
rs1869862	1
rs7639683	2
rs1353778	3
rs62269521	0
rs10935120	2
rs10935143	0
rs6439629	2
rs13098800	0
rs2343681	0
rs34687891	1
rs140371629	1
rs111906841	1
rs6785012	3
rs114097136	0
rs74888405	0
rs10513137	0
rs4067991	0
rs62282006	0
rs78074823	0
rs2035936	2
rs116542483	0
rs295301	0
rs9832234	0
rs112828099	1
rs11716897	1
rs7641322	0
rs1814982	1
rs4596113	0
rs12634936	0
rs115396057	1
rs2043549	1
rs1055153	0
rs323620	1
rs12633174	0
rs1568488	0
rs9834519	0
rs62276616	1
rs114953509	0
rs4680340	3
rs9841945	0
rs9818941	2
rs2362965	1
rs61743591	0
rs4345115	1
rs1397899	1
rs75193859	0
rs55641330	0
rs1997280	2
rs11718956	2
rs8192675	0
rs4894797	0
rs35417004	1
rs7652177	3
rs6801381	3
rs6764884	0
rs529200	0
rs11923600	0
rs7634107	0
rs73187218	2
rs13061117	0
rs4133078	3
rs262956	0
rs263001	2
rs11545169	3
rs141591215	0
rs78939929	0
rs764129	2
rs2194411	3
rs12635129	1
rs869400	0
rs61732778	4
rs1056932	1
rs11917678	4
rs12152370	0
rs62289742	1
rs80236973	0
rs4686952	1
rs6444307	2
rs4686991	1
rs3856920	1
rs6787151	0
rs34542080	1
rs77395168	0
rs1195358	2
rs9855788	1
rs9841435	1
rs558068948	0
rs4974539	3
rs4320032	0
rs73206626	0
rs4677813	0
rs149877182	0
rs6583310	0
rs34587452	3
rs11727468	0
rs2854920	3
rs3135890	4
rs2187692	2
rs17132259	0
rs2051559	0
rs6818397	0
rs6831256	2
rs11722554	3
rs6446315	0
rs10013696	2
rs4619890	3
rs3822201	3
rs6857001	0
rs28498086	0
rs11721691	1
rs71607666	0
rs112041531	0
rs763318	4
rs16888428	3
rs10939485	1
rs71601486	0
rs116230084	0
rs16895707	1
rs925098	3
rs35852935	4
rs112829745	0
rs6812794	1
rs1394088	0
rs1477890	1
rs544200874	0
rs10019221	0
rs34811474	1
rs1512102	1
rs73213484	0
rs4527444	0
rs337606	1
rs36023504	0
rs151067434	0
rs1036034	0
rs2066790	2
rs73240624	0
rs6821957	2
rs35741556	1
rs6845703	2
rs12507026	0
rs7662633	0
rs10031777	3
rs111949202	0
rs10517245	0
rs6554107	0
rs991670	0
rs12503971	2
rs17690232	0
rs2237025	0
rs13113518	0
rs73155600	2
rs17081935	3
rs28462076	0
rs2164300	0
rs78862524	4
rs114506919	0
rs16848425	0
rs9995997	3
rs2703129	1
rs13104584	0
rs112867328	3
rs17479000	0
rs74764079	0
rs1878528	4
rs72658930	1
rs17010957	2
rs346508	0
rs140557441	4
rs6531971	0
rs11722021	3
rs899041	1
rs4148155	0
rs62306393	0
rs1560489	0
rs4419475	0
rs4699295	2
rs1229984	0
rs10007975	0
rs10516446	3
rs2583410	0
rs10516491	0
rs13107325	1
rs10026360	2
rs1351623	2
rs1852679	0
rs188427350	1
rs2903385	3
rs184332034	1
rs28686893	0
rs1558172	1
rs75242248	0
rs56011514	2
rs11937249	0
rs1381010	0
rs57590313	1
rs7669672	0
rs7677674	0
rs35876590	0
rs11727963	1
rs116420214	1
rs7682717	0
rs2389919	0
rs7666178	0
rs56077950	3
rs12509014	1
rs13103663	0
rs35912034	0
rs72681628	2
rs2952863	0
rs149600208	0
rs1296328	0
rs10857203	0
rs12186244	1
rs12511998	0
rs13120076	1
rs809955	1
rs35390852	0
rs12644329	0
rs300903	2
rs17017911	1
rs4345121	0
rs28839214	1
rs79139724	0
rs2353398	4
rs34377763	2
rs62346126	4
rs34701002	0
rs116216151	0
rs189446080	0
rs116662954	3
rs77866798	1
rs11930385	3
rs113079574	0
rs11422390	0
rs34216340	1
rs4479686	3
rs74289478	2
rs34343821	0
rs2070006	1
rs76488803	2
rs7673290	0
rs28600726	0
rs563875	0
rs6843852	1
rs17638464	0
rs28503877	0
rs537508	0
rs955748	3
rs2310357	0
rs1574220	3
rs698147	0
rs35768130	2
rs11743774	0
rs5745297	1
rs153920	0
rs835115	1
rs2302904	0
rs17409588	4
rs11746514	0
rs7711650	0
rs10073495	0
rs7731703	1
rs2194178	1
rs7706886	4
rs1173730	3
rs72742734	0
rs34555832	0
rs10059884	3
rs10472828	0
rs10037743	0
rs11745439	3
rs112958363	0
rs256602	0
rs6895892	0
rs62351900	0
rs12656216	1
rs2937550	0
rs2731880	2
rs6899155	3
rs529922831	0
rs2972939	0
rs1818782	4
rs62361682	0
rs13188386	0
rs62372052	3
rs2972770	2
rs146689548	0
rs72746773	0
rs67913249	0
rs62369897	1
rs12055151	1
rs1039440	0
rs114263339	0
rs140654574	0
rs38059	0
rs62370472	1
rs7704138	4
rs71624106	0
rs459193	1
rs10061757	2
rs2662027	0
rs10940642	0
rs7703022	1
rs36198109	0
rs10805383	0
rs9291822	0
rs264758	1
rs72760562	0
rs11738854	1
rs27215	0
rs4976023	1
rs16896999	3
rs467093	1
rs62357315	0
rs3730088	0
rs9623	2
rs146172284	1
rs250517	3
rs66969865	0
rs2972210	0
rs2454846	0
rs2307111	0
rs6877994	0
rs252749	4
rs6453383	1
rs11748603	0
rs17223387	0
rs10078095	2
rs7712162	1
rs56850090	0
rs2115014	2
rs59893724	0
rs411840	0
rs2544673	1
rs79236537	0
rs710398	0
rs6870983	0
rs1477290	0
rs1366594	3
rs17583459	0
rs57190680	0
rs4489092	2
rs142503704	0
rs6234	4
rs116075081	0
rs74567345	1
rs62379271	0
rs149457	0
rs28693003	1
rs13177718	1
rs57561676	3
rs247546	1
rs35130225	1
rs62366963	0
rs4075350	0
rs12517187	0
rs55778236	4
rs347551	0
rs1404300	0
rs2914598	3
rs7709626	0
rs1582931	3
rs9327336	2
rs6867793	0
rs233042	1
rs36704	0
rs27855	0
rs154001	3
rs246242	3
rs112979091	0
rs115526448	0
rs74666984	0
rs79577858	0
rs10058074	3
rs146374310	1
rs1476097	0
rs329118	0
rs13154718	0
rs658621	4
rs2059780	2
rs62623707	0
rs7735408	1
rs28817902	2
rs165199	2
rs778601	2
rs17844666	1
rs3749759	0
rs2908532	0
rs7729647	0
rs153662	1
rs250100	0
rs853175	0
rs4912938	2
rs12522465	0
rs783779	0
rs7717774	0
rs13117	0
rs6579789	0
rs72800245	1
rs2974550	0
rs12658202	0
rs13186637	0
rs7719067	0
rs11743919	2
rs1650505	0
rs12153596	0
rs12659540	3
rs6880702	0
rs10463076	1
rs62395170	0
rs12654709	0
rs11134512	0
rs2974438	4
rs11134679	0
rs11740345	3
rs6892884	2
rs27947	3
rs702101	4
rs12518003	1
rs185281125	0
rs6555999	0
rs34013988	3
rs116417701	1
rs3095844	1
rs6874142	3
rs10780116	2
rs889014	4
rs17738166	0
rs428925	3
rs1106693	0
rs67877276	1
rs244711	3
rs11950938	4
rs146677409	1
rs6890580	3
rs4976686	4
rs145565113	0
rs57960711	0
rs10060053	0
rs6601211	1
rs11249608	0
rs3822593	2
rs35751	0
rs4290977	2
rs6879260	4
rs72650616	1
rs254448	2
rs2804732	1
rs62390617	1
rs722585	1
rs17134767	1
rs143303199	0
rs2224391	0
rs9504921	1
rs876122	4
rs12192672	1
rs9379084	4
rs9379121	1
rs7756651	4
rs149742777	0
rs4467770	0
rs9395520	0
rs853356	0
rs4580854	0
rs57201697	0
rs9370823	2
rs12199222	0
rs9477762	1
rs1853655	2
rs77725620	1
rs41271299	3
rs1047014	0
rs2457333	0
rs35542031	1
rs3806114	0
rs2294214	3
rs62389289	4
rs1555089	2
rs2328887	4
rs1865760	1
rs115913330	0
rs198853	0
rs79267062	0
rs10946808	4
rs766406	2
rs6901225	0
rs763009	2
rs11970475	0
rs3916500	0
rs1632887	0
rs1264622	1
rs2517582	0
rs770655224	1
rs2251830	0
rs3823418	0
rs879882	2
rs2853946	0
rs2256183	4
rs9267091	1
rs2260051	0
rs2736154	0
rs185819	1
rs1265764	0
rs111255178	1
rs6457620	3
rs9277992	0
rs942641	2
rs747694	0
rs9368783	0
rs10807138	4
rs2780215	4
rs3778076	0
rs9366863	1
rs4646947	2
rs13210323	2
rs9366876	3
rs73405709	0
rs115453475	1
rs36018387	4
rs6457821	3
rs6907678	0
rs6923449	2
rs4713940	1
rs2395655	0
rs913499	2
rs9357255	0
rs2815116	3
rs9471089	1
rs1928191	1
rs2504797	0
rs41273140	1
rs34298980	0
rs9462670	0
rs13212930	1
rs9394822	1
rs1319012	3
rs7762731	4
rs2254303	0
rs145629243	1
rs567230078	0
rs2182380	2
rs10948197	0
rs6938592	3
rs145364349	1
rs1388242	1
rs9473132	4
rs72892910	0
rs1327259	0
rs9474019	0
rs1547026	0
rs6902285	3
rs7744700	3
rs2498527	2
rs72881017	0
rs2013674	0
rs1936246	1
rs9351595	0
rs72910629	0
rs852928	1
rs12212816	2
rs9360921	3
rs2748952	0
rs9448840	1
rs2322633	3
rs79918896	4
rs549752801	4
rs1902070	1
rs56921855	0
rs310405	3
rs3828760	1
rs76080730	0
rs80083067	0
rs6933883	0
rs1040046	0
rs62419196	1
rs217339	1
rs761391	3
rs6910641	0
rs9351120	0
rs855569	0
rs79005509	0
rs1324110	0
rs10499014	0
rs6938973	0
rs72945224	0
rs2894889	1
rs9496567	0
rs156126	0
rs111685928	0
rs12207399	3
rs7750292	2
rs846955	0
rs80352736	0
rs2253310	2
rs1268055	1
rs11153159	0
rs12529733	3
rs9386845	0
rs118102869	0
rs1327199	0
rs1009404	0
rs17075682	1
rs62416186	0
rs530960	0
rs13203813	2
rs72963976	0
rs961764	2
rs9285425	1
rs13218383	0
rs10456943	1
rs2875762	0
rs10457469	3
rs9401873	0
rs1490384	4
rs62426326	0
rs4580892	0
rs9388588	0
rs2571573	0
rs17755849	1
rs113898003	4
rs12661188	3
rs17633311	0
rs141704717	0
rs13200945	0
rs9321266	3
rs7765757	0
rs4895915	1
rs4895927	0
rs9373014	0
rs7743622	2
rs12525309	2
rs9385650	0
rs12209685	0
rs62441842	1
rs7759066	0
rs7772473	2
rs642858	1
rs9389786	2
rs2931796	0
rs225694	0
rs140924844	0
rs9389983	1
rs7753012	4
rs12530022	0
rs7763660	3
rs12213441	0
rs12154082	0
rs223604	1
rs9403521	0
rs56181683	3
rs12197416	1
rs9403991	1
rs17669546	2
rs9397403	0
rs2071454	0
rs4870056	3
rs2982712	4
rs3798758	0
rs111550108	4
rs7740449	0
rs676199	2
rs11758777	1
rs9478496	0
rs6908258	3
rs9480184	0
rs7758644	1
rs73013270	1
rs1832871	4
rs17504333	3
rs998203	1
rs9364552	3
rs36007635	0
rs4709746	3
rs6932209	0
rs221721	3
rs3002433	2
rs7768382	3
rs3127344	0
rs2763263	4
rs76307059	2
rs196477	2
rs9364192	2
rs12529887	2
rs3252	2
rs9330360	0
rs6950388	0
rs2361715	1
rs113595255	0
rs3735656	2
rs2056477	0
rs2906153	2
rs33932857	3
rs7777484	4
rs771273709	0
rs2266925	4
rs56343587	0
rs7806365	0
rs112915601	3
rs73057397	1
rs10259199	0
rs2240857	2
rs10253861	2
rs10282647	1
rs11509137	2
rs56060724	0
rs13247236	0
rs41504	1
rs10479944	0
rs6980299	0
rs35006616	1
rs6961730	0
rs2285440	1
rs1178099	0
rs727851	0
rs67248060	0
rs2526639	1
rs2240278	0
rs17140875	0
rs17141120	0
rs2024348	0
rs4470914	1
rs17452630	0
rs3807945	4
rs10236314	0
rs1175000	0
rs13227860	1
rs1880241	1
rs112330055	1
rs3087888	2
rs12538407	4
rs34096175	1
rs7786883	0
rs4307239	0
rs2711117	0
rs10435093	0
rs2134479	1
rs57246313	4
rs12700691	0
rs7801581	2
rs10271999	0
rs1229605	0
rs144919949	0
rs1557779	1
rs10951191	3
rs1635852	3
rs62442203	3
rs10276670	1
rs215634	0
rs10250729	0
rs142854193	1
rs10232036	1
rs12701320	1
rs57812663	1
rs2700983	0
rs2598107	1
rs6974574	3
rs9801416	1
rs2237402	0
rs10486715	0
rs2237422	0
rs57734857	0
rs2070971	0
rs2289379	0
rs3213658	0
rs62457627	0
rs1540825	1
rs6978655	0
rs79875959	1
rs71542184	0
rs13221259	0
rs6463331	0
rs723149	3
rs12154429	0
rs10253161	0
rs3823674	0
rs11555134	1
rs6976572	0
rs11765062	0
rs7793921	2
rs73148102	1
rs3108077	1
rs13224557	2
rs2866720	0
rs941346	1
rs76918518	1
rs34823076	3
rs34166762	0
rs113946216	3
rs11770437	0
rs17855988	1
rs186053156	0
rs368540015	0
rs1167827	1
rs3748126	0
rs17807185	1
rs1852006	0
rs2691543	0
rs6963840	0
rs2366855	0
rs810667	0
rs34319950	0
rs56364292	2
rs7796370	0
rs150596337	2
rs2040494	3
rs3731321	4
rs445	0
rs3731267	1
rs62466110	0
rs6976031	0
rs42528	1
rs2299292	0
rs2524982	0
rs56363908	1
rs12534399	1
rs12538826	3
rs10953292	1
rs1963304	0
rs7636	0
rs13244629	0
rs3020623	0
rs2074686	0
rs7795865	0
rs116967872	0
rs436090	1
rs374409015	2
rs117280728	1
rs11496125	0
rs1142	3
rs1851823	0
rs2396625	0
rs12705894	0
rs117970722	0
rs10228350	1
rs1840660	0
rs142673483	0
rs12154695	1
rs7800573	1
rs6950680	2
rs35258872	0
rs1899689	1
rs11764665	0
rs57155492	2
rs2004640	2
rs180825777	0
rs11556924	3
rs35775580	1
rs17165295	3
rs10954312	0
rs4731907	3
rs10155941	4
rs6962887	2
rs4732134	0
rs3110823	1
rs11976084	0
rs273945	2
rs11525873	0
rs6951759	0
rs7781964	3
rs7797205	4
rs55780162	0
rs58590331	3
rs6464921	1
rs822531	4
rs822552	3
rs78281959	0
rs6977416	4
rs1805123	0
rs3918226	4
rs2608291	0
rs387859	1
rs148564556	0
rs12534254	0
rs7777647	0
rs4299951	0
rs2730245	0
rs4633074	2
rs2527166	2
rs7827182	0
rs74871039	2
rs59738387	2
rs76364830	4
rs6530737	0
rs71500718	0
rs428308	0
rs4073791	1
rs286	0
rs2616143	0
rs899428	1
rs4335126	1
rs7823327	1
rs202243137	1
rs4291276	4
rs11135740	0
rs73228208	4
rs310291	0
rs1013209	4
rs1506871	4
rs9314323	0
rs10109417	0
rs34236168	1
rs117176448	0
rs557942	0
rs7842666	1
rs184024600	1
rs4266606	0
rs2283102	1
rs17060290	1
rs13275869	3
rs2725371	0
rs7826312	0
rs117853367	2
rs73675825	1
rs3925	0
rs4739558	1
rs895621	0
rs28695458	0
rs7846287	0
rs10100085	0
rs4736916	1
rs72643819	2
rs13249022	0
rs116922607	0
rs35894137	0
rs149566421	0
rs186255824	0
rs3929448	3
rs878995	2
rs7831491	1
rs112400385	0
rs4738285	0
rs10958476	4
rs7833986	2
rs139744105	1
rs4737446	4
rs73682817	2
rs2726554	1
rs473837	0
rs28412751	0
rs12681792	0
rs4737188	0
rs7832776	0
rs72652703	0
rs150540391	1
rs4338089	1
rs6982250	0
rs2926701	0
rs10090382	0
rs6999602	3
rs35957544	0
rs2977046	2
rs2956605	4
rs72656192	0
rs2941432	0
rs17321432	1
rs200119412	0
rs62515696	2
rs61729527	2
rs6473015	3
rs78565420	0
rs11782610	0
rs17619860	0
rs4339600	2
rs1905616	0
rs2114210	0
rs7825742	2
rs506767	1
rs1788161	3
rs3133577	0
rs1050969	0
rs2514841	0
rs10505258	3
rs17716502	0
rs1005502	1
rs7817087	3
rs11989122	0
rs4546690	2
rs72673947	1
rs72684232	1
rs4871222	0
rs10283100	3
rs7464710	4
rs7007970	0
rs141166527	0
rs28513081	2
rs6985424	0
rs56311349	3
rs10088006	1
rs11779459	3
rs4870941	4
rs112875651	0
rs1906223	0
rs4551307	1
rs111251130	0
rs4733789	0
rs6992123	0
rs6992491	3
rs77269791	0
rs6985031	1
rs4733724	4
rs408398	2
rs10091130	2
rs79075547	0
rs11778229	0
rs6987355	1
rs7000796	4
rs10505629	0
rs6997082	1
rs2014712	1
rs2977479	2
rs7014099	0
rs76411146	0
rs11782074	0
rs13275517	0
rs28719775	3
rs2293922	3
rs9650469	0
rs11783655	4
rs117123242	0
rs55962377	1
rs201794926	0
rs10975385	0
rs927315	0
rs6415788	0
rs1983753	1
rs10974438	0
rs12348423	1
rs2013966	1
rs1755618	0
rs10115920	0
rs10511462	1
rs1865341	0
rs10960276	0
rs7020196	0
rs10960914	0
rs1885429	2
rs10756555	1
rs10961780	0
rs13292699	0
rs11795150	0
rs7864648	0
rs4961737	0
rs1411432	0
rs17743593	4
rs10756851	0
rs79439080	2
rs10963680	0
rs10757022	1
rs143138242	0
rs12238587	1
rs10811888	0
rs17770336	0
rs10969334	0
rs7871764	0
rs11575580	0
rs1322045	1
rs1885376	1
rs13297831	2
rs10973159	0
rs10780944	0
rs7038966	0
rs13291234	1
rs3000664	1
rs1327827	2
rs11521830	1
rs35307904	4
rs7869196	3
rs11144779	4
rs1587103	0
rs4097679	2
rs870713	1
rs1330816	0
rs11140055	2
rs796004	4
rs979418	1
rs138322432	0
rs8181166	2
rs277727	2
rs549853	1
rs10746837	3
rs150295122	2
rs7873096	2
rs56329252	1
rs10761129	0
rs145375166	0
rs7043114	4
rs185182198	0
rs7031032	1
rs76017475	2
rs113346517	2
rs149288838	1
rs16910061	0
rs616451	1
rs10993370	3
rs563290728	4
rs190889494	0
rs76188060	0
rs28701981	3
rs473902	1
rs10120219	0
rs1984119	3
rs12351226	4
rs700992	1
rs62558978	0
rs689860	1
rs1547205	0
rs72745804	0
rs7870753	4
rs10121511	0
rs10816533	0
rs1561958	0
rs989393	2
rs44466	0
rs4989244	0
rs7023690	3
rs3931548	0
rs7026834	2
rs10820600	0
rs10739217	0
rs34575265	4
rs902144	3
rs2451948	3
rs6477545	2
rs10978677	1
rs28525422	2
rs817847	0
rs10121673	0
rs1341215	0
rs3818932	0
rs2417998	0
rs1322278	0
rs7032940	0
rs1049927	0
rs7030683	0
rs12236727	2
rs144641731	1
rs7036399	1
rs7858562	2
rs7854787	1
rs72762209	2
rs10817465	1
rs35358414	1
rs117181309	1
rs946053	2
rs1250023	1
rs112723784	1
rs12344818	3
rs4979590	0
rs76515679	0
rs3789280	2
rs751543	4
rs10817888	0
rs7850364	1
rs2416564	2
rs7038943	0
rs2491646	1
rs1331623	0
rs11794984	0
rs12003361	0
rs4837793	2
rs7867876	0
rs72762175	2
rs10818576	0
rs6478538	0
rs803733	0
rs10818788	1
rs10760277	0
rs72755190	1
rs4838083	0
rs750691	0
rs1129	0
rs12003314	1
rs7030609	0
rs2789514	2
rs10739700	0
rs2267958	1
rs113132247	0
rs1220789	2
rs11792294	3
rs2313526	0
rs6597653	0
rs12683159	2
rs12216896	2
rs9330462	0
rs2073872	0
rs72766638	4
rs62573099	0
rs11103372	0
rs62578989	4
rs72775778	3
rs6874	3
rs7896371	0
rs3740607	0
rs61830526	0
rs10795075	0
rs4332428	4
rs12415284	0
rs7910414	0
rs7091821	0
rs2245569	1
rs7913496	0
rs10082444	1
rs7899260	0
rs6686	1
rs3802569	1
rs7909670	3
rs56106509	1
rs2169323	1
rs4748146	0
rs7916663	0
rs7893571	0
rs1801222	0
rs117163080	2
rs7922005	1
rs7100317	1
rs12570045	0
rs7081744	0
rs4522069	2
rs11014285	0
rs1352982	3
rs2808290	3
rs11006752	3
rs2616617	0
rs332194	2
rs10826579	2
rs2779071	0
rs4749615	2
rs12413361	0
rs2642192	1
rs7077016	0
rs7084137	0
rs71495049	0
rs610493	2
rs2435373	1
rs77767415	1
rs11204266	0
rs1445155	0
rs11598726	0
rs7069115	1
rs10995225	4
rs293314	0
rs10823137	3
rs10823826	0
rs12218358	2
rs10509091	0
rs11006263	0
rs1171614	3
rs7084953	0
rs10821746	2
rs3125326	0
rs10994830	0
rs7087507	1
rs224045	3
rs7924036	2
rs1900016	3
rs72795456	0
rs4551651	0
rs10998288	2
rs35787829	2
rs12357239	0
rs11592899	0
rs4747011	2
rs12258400	3
rs11000993	0
rs11001278	0
rs6480836	2
rs7095163	0
rs149380977	2
rs2559658	0
rs1658319	0
rs7916441	4
rs1250597	0
rs4980067	4
rs17399739	0
rs4934173	0
rs112669180	0
rs17101804	0
rs1360950	1
rs796945	0
rs56272844	1
rs2450444	4
rs17472998	1
rs76264073	1
rs72815139	1
rs7916961	2
rs10748604	0
rs17517578	3
rs579342	0
rs11188604	1
rs1172955	0
rs7090690	1
rs12357890	0
rs61875311	2
rs11599750	1
rs2495739	0
[truncated: 1,369 more rows]
